# Supplementary material for: A Galantamine–Curcumin Hybrid Decreases the Cytotoxicity of Amyloid-Beta Peptide on SH-SY5Y Cells
Source: Int J Mol Sci. 2021 Jul 15;22(14):7592. doi: 10.3390/ijms22147592 (PMC8307467; doi:10.3390/ijms22147592)
Supplement: Supplementary file 1 [file ijms-22-07592-s001.zip]

Archive with 1 entries (1 files):
- ijms-1277884-supplementary.pdf
